# Supplementary material for: Eyes of love: Java sparrows increase eye ring conspicuousness when pair-bonded
Source: PLoS One. 2023 Oct 25;18(10):e0292074. doi: 10.1371/journal.pone.0292074 (PMC10599526; doi:10.1371/journal.pone.0292074)
Supplement: S1 Data — (XLSX) [file pone.0292074.s002.xlsx]

## Sheet: data
birdID	sex	pairID	bodymass (g)	treatment	week	eyering (mm2)
m306	m	p1a	28.44	pair-bonded	1	10.8621
m306	m	p1a	27.75	pair-bonded	2	12.1419
m306	m	p1a	28.45	pair-bonded	3	11.5422
m306	m	p1a	28.45	pair-bonded	4	10.8946
m306	m	p1a	28.59	pair-bonded	5	11.3751
m306	m	p1a	28.48	pair-bonded	6	12.7145
m306	m	p1a	28.65	pair-bonded	7	12.929
m306	m	p1a	29.01	pair-bonded	8	12.4026
m306	m	p1a	28.41	pair-bonded	9	13.4436
m306	m	p1a	28.14	pair-bonded	10	12.8128
m306	m	p1a	28.29	pair-bonded	11	12.4577
m306	m	p1a	28.51	pair-bonded	12	12.3914
f309	f	p1a	27.3	pair-bonded	1	8.63385
f309	f	p1a	27.86	pair-bonded	2	9.92338
f309	f	p1a	29.22	pair-bonded	3	9.72652
f309	f	p1a	29.53	pair-bonded	4	8.92254
f309	f	p1a	28.62	pair-bonded	5	10.0885
f309	f	p1a	29.26	pair-bonded	6	10.0119
f309	f	p1a	27.86	pair-bonded	7	10.6103
f309	f	p1a	28.01	pair-bonded	8	11.4283
f309	f	p1a	28.24	pair-bonded	9	11.0697
f309	f	p1a	28.09	pair-bonded	10	11.6051
f309	f	p1a	29.01	pair-bonded	11	10.2231
f309	f	p1a	27.05	pair-bonded	12	10.084
m318	m	p1b	28.45	pair-bonded	1	8.67412
m318	m	p1b	28.07	pair-bonded	2	9.35468
m318	m	p1b	27.94	pair-bonded	3	9.38601
m318	m	p1b	28.1	pair-bonded	4	8.53918
m318	m	p1b	28.28	pair-bonded	5	9.65275
m318	m	p1b	28.15	pair-bonded	6	10.4793
m318	m	p1b	27.87	pair-bonded	7	11.1201
m318	m	p1b	28.87	pair-bonded	8	10.7947
m318	m	p1b	27.74	pair-bonded	9	10.5348
m318	m	p1b	27.9	pair-bonded	10	11.5007
m318	m	p1b	27.82	pair-bonded	11	10.3497
m318	m	p1b	27.85	pair-bonded	12	9.94277
f326	f	p1b	26.7	pair-bonded	1	9.13296
f326	f	p1b	24.86	pair-bonded	2	10.342
f326	f	p1b	25.04	pair-bonded	3	10.2665
f326	f	p1b	25.63	pair-bonded	4	9.52394
f326	f	p1b	27.06	pair-bonded	5	10.9315
f326	f	p1b	26.61	pair-bonded	6	10.6636
f326	f	p1b	26.14	pair-bonded	7	11.5958
f326	f	p1b	28.25	pair-bonded	8	10.6665
f326	f	p1b	24.93	pair-bonded	9	10.0418
f326	f	p1b	26.72	pair-bonded	10	11.3573
f326	f	p1b	24.68	pair-bonded	11	10.1118
f326	f	p1b	26.59	pair-bonded	12	10.6704
m324	m	p1c	30.8	pair-bonded	1	12.6559
m324	m	p1c	31.16	pair-bonded	2	14.0329
m324	m	p1c	30.7	pair-bonded	3	12.7819
m324	m	p1c	31.04	pair-bonded	4	12.3082
m324	m	p1c	31.63	pair-bonded	5	13.4121
m324	m	p1c	31.16	pair-bonded	6	13.9523
m324	m	p1c	31.49	pair-bonded	7	14.3534
m324	m	p1c	31.65	pair-bonded	8	14.4068
m324	m	p1c	30.54	pair-bonded	9	14.184
m324	m	p1c	31.25	pair-bonded	10	14.5342
m324	m	p1c	33.01	pair-bonded	11	14.0165
m324	m	p1c	31.73	pair-bonded	12	13.9429
f311	f	p1c	27.36	pair-bonded	1	9.95715
f311	f	p1c	26.91	pair-bonded	2	10.1823
f311	f	p1c	27.3	pair-bonded	3	10.472
f311	f	p1c	28.29	pair-bonded	4	10.3939
f311	f	p1c	28.18	pair-bonded	5	11.5548
f311	f	p1c	28.67	pair-bonded	6	11.3633
f311	f	p1c	28.26	pair-bonded	7	12.0543
f311	f	p1c	29.01	pair-bonded	8	12.5742
f311	f	p1c	29.04	pair-bonded	9	11.7728
f311	f	p1c	28.91	pair-bonded	10	11.3355
f311	f	p1c	30.48	pair-bonded	11	11.3354
f311	f	p1c	29.02	pair-bonded	12	11.3788
m299	m	p1d	29.01	pair-bonded	1	10.3307
m299	m	p1d	28.41	pair-bonded	2	10.4496
m299	m	p1d	28.81	pair-bonded	3	10.0405
m299	m	p1d	29.51	pair-bonded	4	10.3181
m299	m	p1d	29.24	pair-bonded	5	10.8202
m299	m	p1d	29.35	pair-bonded	6	11.7493
m299	m	p1d	28.81	pair-bonded	7	12.3868
m299	m	p1d	28.67	pair-bonded	8	13.1062
m299	m	p1d	28.51	pair-bonded	9	11.8401
m299	m	p1d	29.09	pair-bonded	10	11.2779
m299	m	p1d	29.4	pair-bonded	11	11.1322
m299	m	p1d	29.02	pair-bonded	12	11.6792
f315	f	p1d	26.72	pair-bonded	1	9.91793
f315	f	p1d	26.54	pair-bonded	2	9.49246
f315	f	p1d	26.46	pair-bonded	3	8.63034
f315	f	p1d	27.61	pair-bonded	4	8.55281
f315	f	p1d	27.22	pair-bonded	5	9.78965
f315	f	p1d	26.87	pair-bonded	6	10.0804
f315	f	p1d	27.01	pair-bonded	7	10.2049
f315	f	p1d	27.36	pair-bonded	8	10.552
f315	f	p1d	27.43	pair-bonded	9	10.0443
f315	f	p1d	30.72	pair-bonded	10	9.53812
f315	f	p1d	28.85	pair-bonded	11	8.99719
f315	f	p1d	29.1	pair-bonded	12	9.06486
m219	m	p1e	25.7	pair-bonded	1	9.51647
m219	m	p1e	26	pair-bonded	2	10.3197
m219	m	p1e	26.6	pair-bonded	3	9.06275
m219	m	p1e	27.25	pair-bonded	4	8.89155
m219	m	p1e	27.11	pair-bonded	5	10.2021
m219	m	p1e	27.11	pair-bonded	6	9.59048
m219	m	p1e	26.39	pair-bonded	7	9.26901
m219	m	p1e	26.6	pair-bonded	8	9.84285
m219	m	p1e	25.59	pair-bonded	9	10.2821
m219	m	p1e	25.71	pair-bonded	10	9.91402
m219	m	p1e	25.69	pair-bonded	11	9.49561
m219	m	p1e	26.03	pair-bonded	12	9.50094
f234	f	p1e	22.77	pair-bonded	1	9.63281
f234	f	p1e	22.98	pair-bonded	2	10.3424
f234	f	p1e	23.39	pair-bonded	3	10.1812
f234	f	p1e	23.68	pair-bonded	4	10.0821
f234	f	p1e	23.61	pair-bonded	5	11.0257
f234	f	p1e	23.59	pair-bonded	6	12.0386
f234	f	p1e	23.5	pair-bonded	7	11.5276
f234	f	p1e	23.65	pair-bonded	8	11.2308
f234	f	p1e	22.86	pair-bonded	9	11.1214
f234	f	p1e	23.01	pair-bonded	10	11.2886
f234	f	p1e	23.07	pair-bonded	11	10.9614
f234	f	p1e	23.09	pair-bonded	12	10.4591
m239	m	p1f	29.88	pair-bonded	1	11.0114
m239	m	p1f	29.71	pair-bonded	2	10.7223
m239	m	p1f	30.04	pair-bonded	3	10.9157
m239	m	p1f	31.68	pair-bonded	4	10.0672
m239	m	p1f	31.3	pair-bonded	5	10.9398
m239	m	p1f	31.1	pair-bonded	6	12.2421
m239	m	p1f	29.93	pair-bonded	7	11.6384
m239	m	p1f	31.4	pair-bonded	8	12.8745
m239	m	p1f	30.27	pair-bonded	9	11.946
m239	m	p1f	30.9	pair-bonded	10	11.9096
m239	m	p1f	30.68	pair-bonded	11	11.6608
m239	m	p1f	30.56	pair-bonded	12	11.1647
f292	f	p1f	30.23	pair-bonded	1	10.6487
f292	f	p1f	30.27	pair-bonded	2	10.8136
f292	f	p1f	31.02	pair-bonded	3	9.94831
f292	f	p1f	31.94	pair-bonded	4	9.88401
f292	f	p1f	30.77	pair-bonded	5	11.0325
f292	f	p1f	31.22	pair-bonded	6	11.9821
f292	f	p1f	31.52	pair-bonded	7	10.9493
f292	f	p1f	31.4	pair-bonded	8	12.8745
f292	f	p1f	30.62	pair-bonded	9	11.8935
f292	f	p1f	31.73	pair-bonded	10	12.0655
f292	f	p1f	33.36	pair-bonded	11	11.4052
f292	f	p1f	31.23	pair-bonded	12	11.3208
m320	m	p1g	26.54	pair-bonded	1	11.2054
m320	m	p1g	26.96	pair-bonded	2	10.9965
m320	m	p1g	25.81	pair-bonded	3	10.3066
m320	m	p1g	26.33	pair-bonded	4	10.5788
m320	m	p1g	26.31	pair-bonded	5	11.7157
m320	m	p1g	26.5	pair-bonded	6	11.1763
m320	m	p1g	25.79	pair-bonded	7	11.5805
m320	m	p1g	25.8	pair-bonded	8	11.8728
m320	m	p1g	26.35	pair-bonded	9	11.1948
m320	m	p1g	26.3	pair-bonded	10	11.6139
m320	m	p1g	26.71	pair-bonded	11	11.6724
m320	m	p1g	25.91	pair-bonded	12	11.3953
f298	f	p1g	26.44	pair-bonded	1	9.02921
f298	f	p1g	27.31	pair-bonded	2	8.3573
f298	f	p1g	26.96	pair-bonded	3	8.78105
f298	f	p1g	27.03	pair-bonded	4	9.28722
f298	f	p1g	27.67	pair-bonded	5	8.86235
f298	f	p1g	27.93	pair-bonded	6	9.85547
f298	f	p1g	28.08	pair-bonded	7	9.26489
f298	f	p1g	27.63	pair-bonded	8	9.28215
f298	f	p1g	27.94	pair-bonded	9	9.30538
f298	f	p1g	29.77	pair-bonded	10	9.44203
f298	f	p1g	30.36	pair-bonded	11	10.3299
f298	f	p1g	27.27	pair-bonded	12	8.9039
m265	m	p1h	33.5	pair-bonded	1	11.4321
m265	m	p1h	31.36	pair-bonded	2	10.549
m265	m	p1h	31.03	pair-bonded	3	10.8734
m265	m	p1h	31.32	pair-bonded	4	10.5702
m265	m	p1h	31.21	pair-bonded	5	11.1613
m265	m	p1h	31.95	pair-bonded	6	11.5423
m265	m	p1h	32.83	pair-bonded	7	11.1377
m265	m	p1h	30.9	pair-bonded	8	11.702
m265	m	p1h	31.41	pair-bonded	9	11.6898
m265	m	p1h	31.31	pair-bonded	10	11.7143
m265	m	p1h	30.44	pair-bonded	11	11.716
m265	m	p1h	30.64	pair-bonded	12	11.3892
f319	f	p1h	33.58	pair-bonded	1	11.576
f319	f	p1h	34.05	pair-bonded	2	11.3821
f319	f	p1h	33.32	pair-bonded	3	11.2069
f319	f	p1h	33.53	pair-bonded	4	11.0375
f319	f	p1h	32.9	pair-bonded	5	11.4969
f319	f	p1h	33.43	pair-bonded	6	12.4874
f319	f	p1h	35.67	pair-bonded	7	12.4672
f319	f	p1h	32.3	pair-bonded	8	13.2418
f319	f	p1h	32.66	pair-bonded	9	13.0145
f319	f	p1h	32.82	pair-bonded	10	12.3596
f319	f	p1h	31.98	pair-bonded	11	12.3025
f319	f	p1h	33.42	pair-bonded	12	12.9615
m237	m	p1i	29.22	pair-bonded	1	10.5553
m237	m	p1i	30.51	pair-bonded	2	10.6643
m237	m	p1i	28.96	pair-bonded	3	10.8235
m237	m	p1i	30.36	pair-bonded	4	11.3497
m237	m	p1i	28.92	pair-bonded	5	10.9766
m237	m	p1i	30.05	pair-bonded	6	12.1602
m237	m	p1i	30.11	pair-bonded	7	11.1985
m237	m	p1i	29.87	pair-bonded	8	12.0089
m237	m	p1i	30.58	pair-bonded	9	11.9081
m237	m	p1i	30.53	pair-bonded	10	11.2512
m237	m	p1i	31.44	pair-bonded	11	10.8473
m237	m	p1i	29.42	pair-bonded	12	11.064
f281	f	p1i	28.87	pair-bonded	1	9.17797
f281	f	p1i	31.34	pair-bonded	2	8.72128
f281	f	p1i	29.51	pair-bonded	3	8.727
f281	f	p1i	30.64	pair-bonded	4	9.73324
f281	f	p1i	31.37	pair-bonded	5	9.41873
f281	f	p1i	31.19	pair-bonded	6	10.2145
f281	f	p1i	31.01	pair-bonded	7	9.29455
f281	f	p1i	29.48	pair-bonded	8	10.2983
f281	f	p1i	29.91	pair-bonded	9	10.3895
f281	f	p1i	30.23	pair-bonded	10	10.1496
f281	f	p1i	30.9	pair-bonded	11	9.43414
f281	f	p1i	29.75	pair-bonded	12	9.49528
m282	m	p1j	30.98	pair-bonded	1	8.81929
m282	m	p1j	29.65	pair-bonded	2	9.02901
m282	m	p1j	29.72	pair-bonded	3	8.88452
m282	m	p1j	30.18	pair-bonded	4	9.82604
m282	m	p1j	30.18	pair-bonded	5	9.36716
m282	m	p1j	28.36	pair-bonded	6	10.0454
m282	m	p1j	29.55	pair-bonded	7	9.44046
m282	m	p1j	28.52	pair-bonded	8	9.19986
m282	m	p1j	28.58	pair-bonded	9	8.87036
m282	m	p1j	28.64	pair-bonded	10	8.98277
m282	m	p1j	28.82	pair-bonded	11	8.84073
m282	m	p1j	28.77	pair-bonded	12	8.74763
f328	f	p1j	26.29	pair-bonded	1	7.77842
f328	f	p1j	26.12	pair-bonded	2	7.58542
f328	f	p1j	26.74	pair-bonded	3	7.37866
f328	f	p1j	28.41	pair-bonded	4	7.68246
f328	f	p1j	28.85	pair-bonded	5	7.90344
f328	f	p1j	29.33	pair-bonded	6	8.36531
f328	f	p1j	27.08	pair-bonded	7	8.12608
f328	f	p1j	28.37	pair-bonded	8	8.18489
f328	f	p1j	27.28	pair-bonded	9	8.47515
f328	f	p1j	28.04	pair-bonded	10	8.25196
f328	f	p1j	29.05	pair-bonded	11	8.30837
f328	f	p1j	26.71	pair-bonded	12	8.11357
m312	m	p1k	27.67	pair-bonded	1	11.6735
m312	m	p1k	27.84	pair-bonded	2	12.9344
m312	m	p1k	28.17	pair-bonded	3	12.3387
m312	m	p1k	28.34	pair-bonded	4	12.8664
m312	m	p1k	27.94	pair-bonded	5	13.7609
m312	m	p1k	28.17	pair-bonded	6	12.6328
m312	m	p1k	28.04	pair-bonded	7	12.7334
m312	m	p1k	27.8	pair-bonded	8	12.9077
m312	m	p1k	27.83	pair-bonded	9	12.5059
m312	m	p1k	28.02	pair-bonded	10	13.3405
m312	m	p1k	28.02	pair-bonded	11	13.778
m312	m	p1k	27.79	pair-bonded	12	12.6756
f268	f	p1k	28.95	pair-bonded	1	7.17552
f268	f	p1k	29.42	pair-bonded	2	6.78311
f268	f	p1k	29.61	pair-bonded	3	7.04374
f268	f	p1k	30.75	pair-bonded	4	6.91507
f268	f	p1k	29.1	pair-bonded	5	7.49317
f268	f	p1k	29.48	pair-bonded	6	8.32357
f268	f	p1k	29.35	pair-bonded	7	8.7358
f268	f	p1k	28.92	pair-bonded	8	7.85586
f268	f	p1k	29.37	pair-bonded	9	8.34279
f268	f	p1k	30.79	pair-bonded	10	8.19722
f268	f	p1k	30.64	pair-bonded	11	7.73508
f268	f	p1k	30.69	pair-bonded	12	7.52049
m264	m	p1l	27.81	pair-bonded	1	11.3692
m264	m	p1l	27.8	pair-bonded	2	10.5677
m264	m	p1l	27.31	pair-bonded	3	10.6224
m264	m	p1l	27.05	pair-bonded	4	11.1341
m264	m	p1l	27.52	pair-bonded	5	11.7719
m264	m	p1l	28.18	pair-bonded	6	11.3294
m264	m	p1l	27.16	pair-bonded	7	11.3859
m264	m	p1l	26.64	pair-bonded	8	11.0952
m264	m	p1l	27.5	pair-bonded	9	11.4901
m264	m	p1l	26.73	pair-bonded	10	11.2532
m264	m	p1l	26.53	pair-bonded	11	10.771
m264	m	p1l	26.06	pair-bonded	12	11.0399
f314	f	p1l	29.72	pair-bonded	1	7.94784
f314	f	p1l	29.76	pair-bonded	2	8.03481
f314	f	p1l	28.79	pair-bonded	3	7.88025
f314	f	p1l	29.55	pair-bonded	4	8.60575
f314	f	p1l	30.83	pair-bonded	5	9.37262
f314	f	p1l	30.19	pair-bonded	6	8.99224
f314	f	p1l	30.59	pair-bonded	7	9.59791
f314	f	p1l	29.09	pair-bonded	8	8.81363
f314	f	p1l	29.13	pair-bonded	9	9.35032
f314	f	p1l	29.33	pair-bonded	10	8.98593
f314	f	p1l	28.78	pair-bonded	11	9.18602
f314	f	p1l	28.92	pair-bonded	12	9.26817
m324	m	p2a	29.78	non-preferred	1	11.7265
m324	m	p2a	31.03	non-preferred	2	11.8727
m324	m	p2a	30.33	non-preferred	3	11.6178
m324	m	p2a	30.34	non-preferred	4	12.1696
m324	m	p2a	30.5	non-preferred	5	11.7244
m324	m	p2a	30.74	non-preferred	6	11.5045
m324	m	p2a	31.33	non-preferred	7	11.7222
m324	m	p2a	31.65	non-preferred	8	11.7881
m324	m	p2a	31.2	non-preferred	9	11.661
m324	m	p2a	31.16	non-preferred	10	11.513
m324	m	p2a	30.9	non-preferred	11	11.5296
m324	m	p2a	31.49	non-preferred	12	11.3714
f234	f	p2a	22.73	non-preferred	1	8.66146
f234	f	p2a	26.46	non-preferred	2	8.69292
f234	f	p2a	22.79	non-preferred	3	8.73004
f234	f	p2a	22.47	non-preferred	4	8.17244
f234	f	p2a	22.17	non-preferred	5	8.28133
f234	f	p2a	22.43	non-preferred	6	8.77401
f234	f	p2a	22.26	non-preferred	7	8.77504
f234	f	p2a	22.26	non-preferred	8	8.61298
f234	f	p2a	22.3	non-preferred	9	8.7754
f234	f	p2a	22.02	non-preferred	10	8.39074
f234	f	p2a	21.74	non-preferred	11	8.61988
f234	f	p2a	22.33	non-preferred	12	8.46134
m299	m	p2b	28.34	non-preferred	1	10.5039
m299	m	p2b	27.56	non-preferred	2	10.4935
m299	m	p2b	28.16	non-preferred	3	9.62243
m299	m	p2b	28.35	non-preferred	4	10.1073
m299	m	p2b	29.1	non-preferred	5	10.6308
m299	m	p2b	28.99	non-preferred	6	10.2967
m299	m	p2b	30.06	non-preferred	7	10.3097
m299	m	p2b	29.42	non-preferred	8	10.7714
m299	m	p2b	29.34	non-preferred	9	11.2912
m299	m	p2b	29.26	non-preferred	10	10.4387
m299	m	p2b	29.82	non-preferred	11	10.8058
m299	m	p2b	29.24	non-preferred	12	10.8203
f311	f	p2b	25.64	non-preferred	1	11.4215
f311	f	p2b	29.58	non-preferred	2	9.73243
f311	f	p2b	29.73	non-preferred	3	11.4182
f311	f	p2b	27.55	non-preferred	4	11.2141
f311	f	p2b	27.98	non-preferred	5	11.8637
f311	f	p2b	28.43	non-preferred	6	11.9683
f311	f	p2b	27.77	non-preferred	7	11.4714
f311	f	p2b	27.77	non-preferred	8	12.0043
f311	f	p2b	27.76	non-preferred	9	11.9103
f311	f	p2b	27.6	non-preferred	10	11.7103
f311	f	p2b	27.47	non-preferred	11	12.0479
f311	f	p2b	27.48	non-preferred	12	11.6464
m318	m	p2c	28.39	non-preferred	1	9.64931
m318	m	p2c	28.04	non-preferred	2	9.82751
m318	m	p2c	27.93	non-preferred	3	9.63508
m318	m	p2c	27.78	non-preferred	4	9.89394
m318	m	p2c	28.1	non-preferred	5	9.97653
m318	m	p2c	28.96	non-preferred	6	9.91379
m318	m	p2c	28.46	non-preferred	7	9.70785
m318	m	p2c	28.51	non-preferred	8	9.88879
m318	m	p2c	28.84	non-preferred	9	9.69543
m318	m	p2c	28.88	non-preferred	10	9.79757
m318	m	p2c	28.57	non-preferred	11	9.32804
m318	m	p2c	28.34	non-preferred	12	9.6299
f292	f	p2c	28.45	non-preferred	1	9.2006
f292	f	p2c	29.06	non-preferred	2	9.22711
f292	f	p2c	30.21	non-preferred	3	9.50847
f292	f	p2c	29.96	non-preferred	4	9.49226
f292	f	p2c	30.24	non-preferred	5	9.54797
f292	f	p2c	31.17	non-preferred	6	9.48746
f292	f	p2c	29.71	non-preferred	7	9.14461
f292	f	p2c	29.63	non-preferred	8	9.12578
f292	f	p2c	30.44	non-preferred	9	9.78456
f292	f	p2c	29.72	non-preferred	10	9.31291
f292	f	p2c	29	non-preferred	11	9.5258
f292	f	p2c	30.11	non-preferred	12	9.6515
m279	m	p2d	27.26	non-preferred	1	8.9794
m279	m	p2d	27.14	non-preferred	2	9.55918
m279	m	p2d	27.33	non-preferred	3	9.56217
m279	m	p2d	27.84	non-preferred	4	9.77094
m279	m	p2d	27.68	non-preferred	5	9.1809
m279	m	p2d	28.38	non-preferred	6	8.81683
m279	m	p2d	28.53	non-preferred	7	8.79079
m279	m	p2d	28.12	non-preferred	8	9.07966
m279	m	p2d	28.05	non-preferred	9	9.04155
m279	m	p2d	28.17	non-preferred	10	9.02538
m279	m	p2d	28.75	non-preferred	11	8.70843
m279	m	p2d	29.94	non-preferred	12	8.74117
f309	f	p2d	24.45	non-preferred	1	7.97112
f309	f	p2d	25.35	non-preferred	2	7.81953
f309	f	p2d	25.92	non-preferred	3	7.8039
f309	f	p2d	26.54	non-preferred	4	7.78673
f309	f	p2d	27.49	non-preferred	5	7.64597
f309	f	p2d	27.11	non-preferred	6	7.90293
f309	f	p2d	26.48	non-preferred	7	7.49909
f309	f	p2d	26.99	non-preferred	8	7.70583
f309	f	p2d	28.54	non-preferred	9	7.4948
f309	f	p2d	26.61	non-preferred	10	7.7353
f309	f	p2d	27.33	non-preferred	11	7.67808
f309	f	p2d	28.56	non-preferred	12	8.0915
m277	m	p2e	29.35	non-preferred	1	9.2224
m277	m	p2e	28.11	non-preferred	2	9.18143
m277	m	p2e	28.43	non-preferred	3	9.08563
m277	m	p2e	28.62	non-preferred	4	9.0774
m277	m	p2e	28.09	non-preferred	5	8.85631
m277	m	p2e	27.49	non-preferred	6	9.10021
m277	m	p2e	27.51	non-preferred	7	8.65857
m277	m	p2e	28.36	non-preferred	8	9.50643
m277	m	p2e	28.96	non-preferred	9	8.8813
m277	m	p2e	28.78	non-preferred	10	8.74337
m277	m	p2e	29.93	non-preferred	11	8.81589
f326	f	p2e	25.46	non-preferred	1	9.35715
f326	f	p2e	25.56	non-preferred	2	8.57684
f326	f	p2e	28.1	non-preferred	3	8.66691
f326	f	p2e	28.43	non-preferred	4	8.85834
f326	f	p2e	26.66	non-preferred	5	8.38681
f326	f	p2e	27.01	non-preferred	6	8.59233
f326	f	p2e	26.98	non-preferred	7	8.74655
f326	f	p2e	25.26	non-preferred	8	8.98844
f326	f	p2e	26.68	non-preferred	9	8.59757
f326	f	p2e	26.61	non-preferred	10	8.62953
m329	m	NA	30.18	control_single	1	8.70204
m329	m	NA	28.21	control_single	2	9.4161
m329	m	NA	28.56	control_single	3	9.43539
m329	m	NA	27.63	control_single	4	9.70117
m329	m	NA	27.82	control_single	5	10.3738
m329	m	NA	28.91	control_single	6	9.021
m329	m	NA	27.8	control_single	7	8.27713
m329	m	NA	27.23	control_single	8	8.40772
m329	m	NA	27.79	control_single	9	8.99796
m329	m	NA	27.47	control_single	10	8.83518
m329	m	NA	26.88	control_single	11	8.51743
m329	m	NA	26.92	control_single	12	9.02582
m300	m	NA	27.93	control_single	1	8.67645
m300	m	NA	27.9	control_single	2	8.72273
m300	m	NA	28.74	control_single	3	9.00296
m300	m	NA	28.48	control_single	4	9.58543
m300	m	NA	28.94	control_single	5	8.81071
m300	m	NA	28.62	control_single	6	8.78474
m300	m	NA	28.14	control_single	7	8.68256
m300	m	NA	29.18	control_single	8	8.42079
m300	m	NA	29.26	control_single	9	8.52338
m300	m	NA	28.98	control_single	10	8.75262
m300	m	NA	28.67	control_single	11	8.33764
m300	m	NA	28.85	control_single	12	8.67374
m273	m	NA	32.7	control_single	1	8.45905
m273	m	NA	31.83	control_single	2	8.66023
m273	m	NA	33.1	control_single	3	8.27628
m273	m	NA	33.43	control_single	4	9.40647
m273	m	NA	33.96	control_single	5	8.79989
m273	m	NA	32.08	control_single	6	8.45706
m273	m	NA	31.77	control_single	7	8.60719
m273	m	NA	31.19	control_single	8	8.15466
m273	m	NA	30.87	control_single	9	9.29373
m273	m	NA	30.98	control_single	10	8.51718
m273	m	NA	30.42	control_single	11	8.8732
m273	m	NA	29.04	control_single	12	8.7665
f307	f	NA	28.75	control_single	1	9.2792
f307	f	NA	28.31	control_single	2	9.72631
f307	f	NA	28.53	control_single	3	9.56094
f307	f	NA	28.08	control_single	4	9.43666
f307	f	NA	28.43	control_single	5	10.4458
f307	f	NA	27.06	control_single	6	9.62382
f307	f	NA	26.82	control_single	7	9.47512
f307	f	NA	26.77	control_single	8	9.44107
f307	f	NA	28.05	control_single	9	9.43866
f307	f	NA	27.77	control_single	10	9.07363
f307	f	NA	26.88	control_single	11	8.78671
f307	f	NA	26.5	control_single	12	9.6165
f327	f	NA	27.42	control_single	1	10.7031
f327	f	NA	26.4	control_single	2	10.3924
f327	f	NA	27.23	control_single	3	10.5336
f327	f	NA	27.16	control_single	4	11.3222
f327	f	NA	26.73	control_single	5	10.5816
f327	f	NA	27.69	control_single	6	9.93948
f327	f	NA	28.06	control_single	7	10.1084
f327	f	NA	28.47	control_single	8	10.1443
f327	f	NA	29	control_single	9	10.5635
f327	f	NA	29.06	control_single	10	10.1965
f327	f	NA	29.6	control_single	11	10.3042
f327	f	NA	28.64	control_single	12	10.9975
f280	f	NA	25.11	control_single	1	6.64387
f280	f	NA	24.67	control_single	2	7.29258
f280	f	NA	25.44	control_single	3	7.35513
f280	f	NA	25.09	control_single	4	6.65611
f280	f	NA	25.63	control_single	5	6.48289
f280	f	NA	26.35	control_single	6	6.77622
f280	f	NA	25.62	control_single	7	6.68243
f280	f	NA	25.83	control_single	8	6.88383
f280	f	NA	25.5	control_single	9	6.91384
f280	f	NA	25.85	control_single	10	6.57637
f280	f	NA	25.57	control_single	11	6.51942
f280	f	NA	25.3	control_single	12	6.83522
f302	f	NA	30.83	control_single	1	7.88295
f302	f	NA	29.74	control_single	2	8.13885
f302	f	NA	28.93	control_single	3	7.80647
f302	f	NA	28.77	control_single	4	7.5066
f302	f	NA	28.57	control_single	5	8.10942
f302	f	NA	28.24	control_single	6	8.18349
f302	f	NA	28.51	control_single	7	7.84942
f302	f	NA	28.7	control_single	8	7.85351
f302	f	NA	29.03	control_single	9	8.44061
f302	f	NA	29.92	control_single	10	8.44343
f302	f	NA	30.07	control_single	11	8.83808
f302	f	NA	30.1	control_single	12	8.4442
m289	m	NA	30.63	control_single	1	10.329
m289	m	NA	30.2	control_single	2	10.8885
m289	m	NA	29.72	control_single	3	9.88773
m289	m	NA	29.26	control_single	4	10.3609
m289	m	NA	29.81	control_single	5	9.85432
m289	m	NA	29.28	control_single	6	9.96145
m289	m	NA	29.54	control_single	7	9.35661
m289	m	NA	28.46	control_single	8	10.0607
m289	m	NA	28.8	control_single	9	9.93421
m289	m	NA	29.16	control_single	10	9.65717
m289	m	NA	29.72	control_single	11	10.3843
m289	m	NA	29.52	control_single	12	10.0889
m275	m	NA	26.74	control_single	1	10.3492
m275	m	NA	26.52	control_single	2	10.1639
m275	m	NA	27.63	control_single	3	9.77365
m275	m	NA	27.75	control_single	4	9.48787
m275	m	NA	26.65	control_single	5	9.90269
m275	m	NA	26.7	control_single	6	9.32757
m275	m	NA	27.38	control_single	7	8.76615
m275	m	NA	26.91	control_single	8	9.6974
m275	m	NA	26.35	control_single	9	9.19047
m275	m	NA	26.92	control_single	10	9.71736
m275	m	NA	26.67	control_single	11	9.8509
m275	m	NA	27.03	control_single	12	9.85532
m216	m	NA	27.72	control_single	1	9.98805
m216	m	NA	27.64	control_single	2	9.64978
m216	m	NA	27.23	control_single	3	9.00774
m216	m	NA	27.38	control_single	4	8.83606
m216	m	NA	27.55	control_single	5	9.77843
m216	m	NA	27.14	control_single	6	9.46614
m216	m	NA	27.48	control_single	7	9.61021
m216	m	NA	27.39	control_single	8	9.08579
m216	m	NA	27.37	control_single	9	8.9415
m216	m	NA	27.86	control_single	10	9.38809
m216	m	NA	27.37	control_single	11	9.49792
m216	m	NA	27.27	control_single	12	8.9442
m252	m	NA	NA	control_single	1	11.8259
m252	m	NA	28.92	control_single	2	11.3491
m252	m	NA	28.78	control_single	3	12.0712
m252	m	NA	28.71	control_single	4	11.5698
m252	m	NA	28.73	control_single	5	12.1647
m252	m	NA	28.6	control_single	6	12.2567
m252	m	NA	29.35	control_single	7	12.7485
m252	m	NA	28.76	control_single	8	12.088
m252	m	NA	28.32	control_single	9	12.6827
m252	m	NA	29.14	control_single	10	11.7724
m252	m	NA	29.14	control_single	11	11.8365
m252	m	NA	28.7	control_single	12	11.7993
m276	m	NA	28.57	control_single	1	11.2061
m276	m	NA	NA	control_single	2	11.4796
m276	m	NA	30.4	control_single	3	11.3029
m276	m	NA	30.36	control_single	4	11.2925
m276	m	NA	29.9	control_single	5	11.8414
m276	m	NA	29.36	control_single	6	11.5725
m276	m	NA	30.8	control_single	7	11.6882
m276	m	NA	29.57	control_single	8	11.6778
m276	m	NA	30.19	control_single	9	12.1361
m276	m	NA	29.71	control_single	10	11.412
m276	m	NA	29.31	control_single	11	10.8396
m276	m	NA	28.96	control_single	12	11.5762
m295	m	NA	28.03	control_single	1	10.1833
m295	m	NA	27.74	control_single	2	10.4394
m295	m	NA	26.91	control_single	3	10.3814
m295	m	NA	27.01	control_single	4	10.9093
m295	m	NA	25.55	control_single	5	10.5748
m295	m	NA	27.35	control_single	6	11.0771
m295	m	NA	27.38	control_single	7	11.0923
m295	m	NA	27.49	control_single	8	10.8736
m295	m	NA	27.97	control_single	9	10.5314
m295	m	NA	27.48	control_single	10	10.7197
m295	m	NA	28.08	control_single	11	10.5697
m295	m	NA	28.05	control_single	12	11.0783
m317	m	NA	25.54	control_single	1	11.1219
m317	m	NA	25.91	control_single	2	10.5167
m317	m	NA	26	control_single	3	10.324
m317	m	NA	25.67	control_single	4	11.6215
m317	m	NA	27.2	control_single	5	12.2566
m317	m	NA	25.68	control_single	6	11.6463
m317	m	NA	25.11	control_single	7	11.0017
m317	m	NA	25.48	control_single	8	11.7603
m317	m	NA	25.65	control_single	9	12.1822
m317	m	NA	26.45	control_single	10	11.0105
m317	m	NA	25.87	control_single	11	10.6133
m317	m	NA	26.01	control_single	12	11.6496
f236	f	NA	23.05	control_single	1	7.03432
f236	f	NA	24.2	control_single	2	7.44523
f236	f	NA	24.56	control_single	3	7.44016
f236	f	NA	23.36	control_single	4	7.24829
f236	f	NA	23.88	control_single	5	7.57795
f236	f	NA	23.87	control_single	6	7.48091
f236	f	NA	23.87	control_single	7	7.52289
f236	f	NA	23.27	control_single	8	7.24397
f236	f	NA	23.49	control_single	9	7.5882
f236	f	NA	23.59	control_single	10	7.49413
f236	f	NA	23.31	control_single	11	7.54252
f236	f	NA	23.26	control_single	12	7.17415
f330	f	NA	23.45	control_single	1	7.7152
f330	f	NA	24.61	control_single	2	7.88624
f330	f	NA	24.03	control_single	3	8.00705
f330	f	NA	23.58	control_single	4	7.59003
f330	f	NA	23.76	control_single	5	7.76209
f330	f	NA	24.4	control_single	6	7.59586
f330	f	NA	24.58	control_single	7	7.60366
f330	f	NA	24.42	control_single	8	7.35655
f330	f	NA	24.28	control_single	9	7.52421
f330	f	NA	24.79	control_single	10	7.63822
f330	f	NA	24.61	control_single	11	7.339
f330	f	NA	24.88	control_single	12	7.52876
f224	f	NA	26.95	control_single	1	7.56675
f224	f	NA	28.74	control_single	2	7.63802
f224	f	NA	31.1	control_single	3	7.78574
f224	f	NA	29.06	control_single	4	7.41924
f224	f	NA	28.02	control_single	5	7.36388
f224	f	NA	28.37	control_single	6	7.13104
f224	f	NA	28.47	control_single	7	7.12377
f224	f	NA	27.87	control_single	8	7.07636
f224	f	NA	27.78	control_single	9	7.22633
f224	f	NA	27.91	control_single	10	7.22507
f224	f	NA	27.13	control_single	11	7.52894
f224	f	NA	27.88	control_single	12	7.20286
